# Supplementary material for: Phlebotomine sand flies (Diptera: Psychodidae) of the Maghreb region: A systematic review of distribution, morphology, and role in the transmission of the pathogens
Source: PLoS Negl Trop Dis. 2022 Jan 6;16(1):e0009952. doi: 10.1371/journal.pntd.0009952 (PMC8735671; doi:10.1371/journal.pntd.0009952)
Supplement: S1 Data — (XLS) [file pntd.0009952.s001.xls]

## Sheet: Ph. papatasi
Country	Longitude	Latitude
Algeria	5.83889	34.5056
	5.62775	34.9672
	4.64894	36.579
	3.93798	36.5479
	5.27947	34.9895
	5.60272	35.027
	5.77522	35.0006
	5.86321	35.0898
	5.98793	35.1684
	6.00896	35.1801
	6.24569	35.1504
	5.89268	34.7521
	2.87247	33.8013
	-2.22001	31.6082
	-0.467958	32.4921
	0.924911	35.9715
	-0.245344	35.2403
	-1.33423	34.632
	5.73082	34.8507
	-2.72406	31.0185
	8.40267	25.3865
	0.126847	35.9098
	1.83176	35.5985
	4.04734	36.7136
	5.41483	22.7731
	3.64507	32.5964
	0.279302	34.578
	7.74267	36.9142
	2.75879	36.2637
	5.03012	36.5404
	2.80791	36.4792
	5.94978	36.4074
	8.02627	36.0494
	5.0923	36.3381
	6.63903	36.357
	4.34477	36.1114
	2.3547	36.6184
	7.17903	35.7881
	8.11639	35.4053
	7.95306	35.4483
	8.0717	35.4886
	7.75194	35.2703
	7.76722	35.1175
	3.86656	35.6666
	4.46664	35.6331
	4.1658	35.1919
	4.51662	35.65
	4.55584	35.7144
Tunisia	9.18723	36.6984
	9.5847	37.0483
	9.76656	33.8923
	8.77775	34.4124
	8.72188	36.6411
	10.1003	35.6529
	8.83226	35.1596
	8.97584	33.6887
	8.71358	36.1317
	10.657	35.345
	10.5066	33.3789
	10.7432	35.5967
	10.6504	36.6525
	10.4154	34.8914
	9.48204	35.0152
	9.33748	36.0861
	10.3869	35.9595
	10.4498	32.899
	8.13363	33.9109
	10.1105	36.8518
	9.97091	36.3574
Lybia	15.1394	32.0087
	13.2658	32.635
	21.7217	32.5284
	20.7269	31.6378
	20.8359	32.4761
Morocco	-4.59043	31.7728
	-7.42112	29.8574
	-8.384	29.3574
	-9.10863	28.9601
	-6.00795	31.3531
	-6.24743	31.0569
	-7.32234	31.6625
	-7.5472	31.606
	-8.06204	31.5595
	-8.35209	31.5519
	-8.84985	31.5027
	-8.23005	31.0517
	-9.50993	30.3803
	-8.97352	30.471
	-7.10527	30.3864
	-7.13663	29.9175
	-7.16985	29.5171
	-5.02844	33.9699
	-2.93517	34.374
	-3.49436	31.8696
	-4.20628	31.5302
	-4.26851	31.2376
	-3.09016	33.9576
	-1.1914	32.108
	-6.85424	33.9962
	-6.35022	32.2822
	-4.40603	32.3411
	-4.83453	32.2729
	-5.05576	31.4105
	-4.07773	32.6157
	-9.62479	29.0242
	-2.06778	33.977
	-3.14537	34.3417
	-9.91897	29.1505
	-2.06369	34.6933
	-9.65182	28.5637
	-8.38175	33.1519
	-4.73743	34.2832
	-7.14077	33.7486
	-6.29121	34.2105
	-6.46	30.5
	-6.21	30.4
	-6.2	30.39
	-5.91	30.25
	-5.48	30.21
	-5.39	30.13
	-5.34	30.11
	-5.41	30.13
	-5.5	30.2
	-5.50497	29.6563
	-6.52	30.4
	-7.58	29.44
	-8.31	29.51
	-8.27	30.5
	-8.47	30.3
	-8.28	30.38
	-8.3	30.59
	-8.4	31.1
	-5.57	31.21
	-8	31.35
	-4.14	31.26
	-4.25	31.55
	-4.43	32.4
	-5.13	33.5
	-5.22	33.41
	-5.1	34.5
	-5.16	35.1
	-3.56	35.14
	-2.55	35.1

## Sheet: Ph. bergeroti
Country	Longitude	Latitude
Algeria	5.41483	22.7731
	8.40267	25.3865
	5.39656	34.6359
Libya	13.9832	31.9834
Morocco	-4.43	32.4
	-4.25	31.55
	-4.14	31.26
	-8.47	30.3
	-8.28	30.3
	-8.31	29.51
	-6.52	30.4
	-6.2	30.39
	-5.91	30.25
	-5.5	30.2
	-5.48	30.21
	-5.41	30.13
	-5.39	30.13
	-5.34	30.11
	-5.53859	29.5504

## Sheet: Ph. sergenti
Country	Longitude	Latitude
Algeria	5.67361	34.9167
	5.675	34.9167
	5.67222	34.9222
	5.93078	34.8679
	3.47606	36.5047
	3.79587	36.5975
	3.76838	36.5813
	5.34517	36.6278
	4.44126	36.5391
	5.77522	35.0006
	5.86321	35.0898
	6.24569	35.1504
	6.00666	34.9879
	1.5331	33.7292
	-2.17773	31.562
	3.23355	36.107
	3.83301	36.1467
	3.43561	36.1351
	2.29721	36.0687
	0.201251	35.7601
	-0.245344	35.2403
	-1.3206	34.8774
	-1.56143	34.6409
	8.40267	25.3865
	5.41483	22.7731
	3.64507	32.5964
	5.0923	36.3381
	4.34477	36.1114
	4.1658	35.1919
	3.86656	35.6666
	4.51662	35.65
	4.55584	35.7144
Tunisia	8.77775	34.4124
	8.97584	33.6887
	10.657	35.345
	10.5066	33.3789
	10.7432	35.5967
	9.48204	35.0152
	10.3869	35.9595
	10.4498	32.899
	8.13363	33.9109
Libya	15.1394	32.0087
	13.2658	32.635
Morocco	-5.78985	35.7227
	-5.80864	34.9612
	-5.22086	34.5997
	-6.24151	34.2331
	-2.45372	34.9441
	-2.41975	34.8242
	-1.89491	34.7052
	-3.14761	34.3079
	-4.57648	34.1891
	-4.91468	33.9674
	-5.78379	34.2206
	-5.44235	33.8231
	-5.94455	33.7388
	-6.6629	34.0359
	-6.76432	33.9299
	-3.88692	33.0339
	-6.48574	33.4641
	-8.42193	33.2199
	-7.50915	32.9585
	-5.45408	32.8595
	-1.16388	32.1191
	-3.32232	31.8925
	-4.61106	32.6426
	-6.59045	32.4518
	-6.22091	32.2612
	-2.6561	34.9277
	-4.37536	32.2092
	-5.56201	32.1058
	-4.3208	31.8462
	-4.09284	31.5667
	-4.11359	31.3874
	-5.8859	31.989
	-6.58757	31.7002
	-5.89928	31.3314
	-6.58212	31.5196
	-7.39155	31.6168
	-6.09868	31.0753
	-7.97369	31.571
	-8.01566	31.6712
	-8.23334	31.583
	-8.76741	31.4966
	-8.09733	31.2189
	-7.92992	30.9362
	-6.85625	30.8485
	-6.87004	30.3879
	-5.81728	30.1931
	-6.84034	29.998
	-6.82935	29.6983
	-7.0583	29.7562
	-7.29881	29.8047
	-9.65036	30.3828
	-8.85371	30.4227
	-7.95882	29.6459
	-7.20244	29.5214
	-9.8378	29.3865
	-10.1644	28.9342
	-6.46	30.5
	-6.21	30.4
	-6.2	30.39
	-5.91	30.25
	-5.48	30.21
	-5.39	30.13
	-5.34	30.11
	-5.41	30.13
	-5.5	30.2
	-5.54	29.55
	-6.52	30.4
	-7.58	29.44
	-8.31	29.51
	-8.27	30.5
	-8.47	30.3
	-8.28	30.38
	-8.3	30.59
	-8.4	31.1
	-5.57	31.21
	-8	31.35
	-4.14	31.26
	-4.25	31.55
	-4.43	32.4
	-5.13	33.5
	-5.22	33.41
	-5.1	34.5
	-5.16	35.1
	-3.56	35.14
	-2.54	35

## Sheet: Ph .alexandri
Country	Longitude	Latitude
Algeria	5.67361	34.9167
	5.59444	34.7583
	5.675	34.9167
	5.67222	34.9222
	5.6825	34.843
	5.92399	34.8647
	5.27947	34.9895
	5.67322	34.9168
	5.77522	35.0006
	5.86321	35.0898
	5.98793	35.1684
	6.00896	35.1801
	6.16647	35.0536
	6.00666	34.9879
	3.11624	34.1535
	2.93493	34.0196
	2.87428	33.8119
	2.87247	33.8013
	0.474297	33.1677
	-0.381272	32.6531
	-0.987588	32.1527
	-1.83866	31.926
	-2.22111	31.605
	8.40267	25.3865
	5.41483	22.7731
	3.64507	32.5964
	7.75194	35.2703
	7.76722	35.1175
	4.1658	35.1919
	3.86656	35.6666
	4.46664	35.6331
	4.51662	35.65
Tunisia	34.4124	8.77775
	33.6887	8.97584
	35.345	10.657
	33.3789	10.5066
	35.5967	10.7432
	35.0152	9.48204
	35.9595	10.3869
	32.899	10.4498
	33.9109	8.13363
Lybia	32.635	13.2658
Morocco	-1.28454	32.3234
	-4.24808	32.0083
	-5.84827	31.4783
	-6.94136	29.8934
	-7.14848	29.9477
	-7.86464	29.7902
	-8.15429	29.4203
	-6.46	30.5
	-5.41	30.13
	-6.52	30.4
	-7.58	29.44
	-8.31	29.51
	-8.47	30.3
	-8.3	30.59
	-4.14	31.26
	-4.25	31.55
	-5.13	33.5
	-5.22	33.41

## Sheet: Ph. kazeruni
Country	Longitude	Latitude
Algeria	8.40267	25.3865
	5.41483	22.7731
	5.9869	36.5719
Morocco	-6.46	30.5
	-7.97568	29.777
	-7.97564	29.7502
	-8.25458	29.4085
	-7.31676	29.9068
	-6.52	30.4

## Sheet: Ph. chabaudi
Country	Longitude	Latitude
Algeria	5.67361	34.9167
	5.675	34.9167
	5.67222	34.9222
	5.6825	34.843
	5.27947	34.9895
	5.67322	34.9168
	5.77522	35.0006
	5.86321	35.0898
	6.00666	34.9879
	2.71732	33.8591
	-0.987588	32.1527
	-1.83866	31.926
	0.755842	35.7164
	-1.56143	34.6409
	8.40267	25.3865
	8.11639	35.4053
	7.95306	35.4483
	8.0717	35.4886
	7.75194	35.2703
	7.76722	35.1175
	4.1658	35.1919
Tunisia	8.77775	34.4124
	8.97584	33.6887
	10.657	35.345
	10.5066	33.3789
	10.7432	35.5967
	9.48204	35.0152
	10.3869	35.9595
	10.4498	32.899
	8.13363	33.9109
Libya	13.2658	32.635
Morocco	-6.46	30.5
	-8.31	29.51
	-5.16	35.1
	-5.22	33.41
	-5.13	33.5
	-4.43	32.4
	-4.25	31.55

## Sheet: Ph. riouxi
Country	Longitude	Latitude
Algeria	3.64507	32.5964
Tunisia	34.4124	8.77775
	33.6887	8.97584
	35.345	10.657
	33.3789	10.5066
	35.5967	10.7432
	35.0152	9.48204
	35.9595	10.3869
	32.899	10.4498
	33.9109	8.13363

## Sheet: Ph. perniciosus
Country	Longitude	Latitude
Algeria	1.9703	36.2652
	3.04304	36.751
	5.05639	36.7509
	5.72869	34.8501
	2.81721	36.4779
	3.98784	36.2835
	3.66805	36.749
	4.34477	36.1114
	6.61029	36.3593
	3.64507	32.5964
	0.126847	35.9098
	-0.609425	35.5563
	7.17903	35.7881
	0.550176	35.7332
	5.39999	36.1833
	5.41483	22.7731
	2.3547	36.6184
	4.11321	36.703
	2.75879	36.2637
	5.75349	36.7907
	7.74267	36.9142
	7.43308	36.4627
	-1.31667	34.8828
	8.02627	36.0494
	1.83176	35.5985
	3.24361	34.6901
	0.601077	32.3546
	1.29184	35.3927
	8.40267	25.3865
	8.11639	35.4053
	7.95306	35.4483
	8.0717	35.4886
	7.75194	35.2703
	7.76722	35.1175
	4.1658	35.1919
	3.86656	35.6666
	4.46664	35.6331
	4.51662	35.65
	4.55584	35.7144
Tunisia	9.5847	37.0483
	10.1105	36.8518
	10.6504	36.6525
	9.97091	36.3574
	8.71358	36.1317
	9.18723	36.6984
	8.72188	36.6411
	9.33748	36.0861
	10.1003	35.6529
	10.3869	35.9595
	10.7432	35.5967
	10.657	35.345
	10.5066	33.3789
	10.4498	32.899
Lybia	15.1394	32.0087
	20.7269	31.6378
Morocco	-2.43727	34.8917
	-2.03756	34.6808
	-4.67128	34.2095
	-5.92053	34.1391
	-5.66517	33.9867
	-5.52464	33.8017
	-6.80987	33.8817
	-6.19464	33.5
	-7.45356	33.3966
	-8.03004	31.6145
	-8.5076	31.0749
	-9.05041	29.6949
	-6.21	30.4
	-8.31	29.51
	-8.27	30.5
	-8.3	30.59
	-8.4	31.1
	-5.57	31.21
	-4.43	32.4
	-5.13	33.5
	-5.22	33.41
	-5.1	34.5
	-5.16	35.1

## Sheet: Ph. perniciosus atypical form
Country	Longitude	Latitude
Algeria	5.41483	22.7731
	-2.2184	31.5969
	-0.905428	33.4352
	-0.609425	35.5563
	0.601077	32.3546
	-0.438695	35.0827
	-1.31667	34.8828
Tunisia	10.4498	32.899
	10.7432	35.5967
	10.657	35.345
Morocco	-5.16	35.1
	-5.1	34.5
	-5.22	33.41
	-5.13	33.5
	-4.43	32.4
	-6.2	30.39

## Sheet: Ph. longicuspis
Country	Longitude	Latitude
Algeria	3.04304	36.751
	6.16665	35.55
	-2.2184	31.5969
	5.05639	36.7509
	5.72869	34.8501
	2.81721	36.4779
	3.66805	36.749
	4.34477	36.1114
	6.61029	36.3593
	3.64507	32.5964
	-0.905428	33.4352
	-0.609425	35.5563
	7.17903	35.7881
	5.41483	22.7731
	2.3547	36.6184
	4.11321	36.703
	-1.31667	34.8828
	7.74267	36.9142
	1.40025	36.0649
	3.98784	36.2835
	3.66805	36.749
	5.39999	36.1833
	-1.31667	34.8828
	0.601077	32.3546
	8.40267	25.3865
	8.11639	35.4053
	7.95306	35.4483
	8.0717	35.4886
	7.75194	35.2703
	7.76722	35.1175
	4.1658	35.1919
	3.86656	35.6666
	4.46664	35.6331
	4.51662	35.65
	4.55584	35.7144
Tunisia	9.5847	37.0483
	10.1105	36.8518
	10.6504	36.6525
	9.97091	36.3574
	8.71358	36.1317
	9.18723	36.6984
	8.72188	36.6411
	9.33748	36.0861
	10.1003	35.6529
	10.3869	35.9595
	10.7432	35.5967
	10.657	35.345
	10.5066	33.3789
	10.4498	32.899
Lybia	15.1394	32.0087
	13.2658	32.635
Morocco	-4.69146	35.1443
	-2.75055	34.8969
	-2.53479	34.9469
	-2.38296	34.939
	-2.52797	34.8162
	-2.24683	34.9097
	-1.97583	34.692
	-2.92138	34.374
	-3.18535	34.3354
	-4.02838	34.1522
	-6.24948	34.1409
	-5.88741	34.1435
	-4.99456	33.9769
	-4.81773	33.7463
	-5.51044	33.781
	-5.86686	33.7515
	-6.78515	33.9173
	-7.06825	33.7024
	-6.19093	33.4605
	-7.43222	33.3615
	-5.59649	32.8647
	-1.18162	32.1186
	-8.50493	33.0712
	-7.56477	32.9144
	-6.27773	32.2479
	-3.98602	32.9832
	-4.26567	32.755
	-4.41328	32.2108
	-3.38142	31.9042
	-4.35571	31.8771
	-4.08971	31.5676
	-8.77554	31.4827
	-8.08593	31.6892
	-8.20047	31.5337
	-7.93914	31.556
	-6.61171	31.5014
	-7.38648	31.6011
	-7.5908	31.5225
	-8.06739	31.2259
	-8.19026	31.1456
	-7.59983	31.3764
	-5.9084	31.3233
	-6.10537	31.096
	-7.49068	31.1914
	-8.07835	31.0234
	-8.84949	30.4477
	-6.85288	30.4725
	-7.97692	29.6945
	-7.31852	29.867
	-7.03977	29.8062
	-6.84994	29.7449
	-7.19666	29.5234
	-9.46661	29.0305
	-6.21	30.4
	-4.25	31.55
	-6.2	30.39
	-5.91	30.25
	-5.48	30.21
	-5.39	30.13
	-5.34	30.11
	-5.41	30.13
	-5.5	30.2
	-5.54	29.55
	-6.52	30.4
	-7.58	29.44
	-8.31	29.51
	-8.27	30.5
	-8.47	30.3
	-8.28	30.38
	-8.3	30.59
	-8.4	31.1
	-5.57	31.21
	-8	31.35
	-6.46	30.5
	-4.43	32.4
	-5.13	33.5
	-5.22	33.41
	-5.1	34.5
	-5.16	35.1

[truncated: 19 more sheets: Ph. perfiliewi, Ph. ariasi, Ph. chadlii, Ph. langeroni, Ph. mariae, Ph. mascitii, Se. minuta parroti, Se. fallax, Se. antenneta, Se. cincta, Se. schwetzi, Se. africana eremitis, Se. africana asiatica, Se. lewisi, Se. dreyfussi, Se. clydei, Se. christophersi, Se. hirtus, Se. tiberiadis]
